# Supplementary material for: A 4-miRNA signature to predict survival in glioblastomas
Source: PLoS One. 2017 Nov 14;12(11):e0188090. doi: 10.1371/journal.pone.0188090 (PMC5685622; doi:10.1371/journal.pone.0188090)
Supplement: S1 File — (XLSX) [file pone.0188090.s004.xlsx]

## Sheet: Ark1
Case ID	Age	Gender	Diagnosis	MGMT Status	IDH1	Therapy Class	Status	miR-107	miR-331	miR sum score	Overall survival (months)
TCGA-06-0881	50	MALE	GBM	UNMETHYLATED	WILDTYPE	Standard Radiation, TMZ Chemo	LIVING	9.62239	8.86736	18.4897	5.84757
TCGA-06-0189	55.6	MALE	GBM		WILDTYPE	Standard Radiation, TMZ Chemo	DECEASED	9.90333	8.62844	18.5318	15.4074
TCGA-06-0141	62.8	MALE	GBM	UNMETHYLATED	WILDTYPE	TMZ Chemoradiation, TMZ Chemo	DECEASED	10.3068	8.54689	18.8537	10.2825
TCGA-41-2572	67.1	MALE	GBM	UNMETHYLATED	WILDTYPE	TMZ Chemoradiation, TMZ Chemo	DECEASED	9.53793	9.43081	18.9687	13.3377
TCGA-28-5213	72.5	MALE	GBM	UNMETHYLATED	WILDTYPE	Standard Radiation, TMZ Chemo	LIVING	9.56095	9.49576	19.0567	9.78975
TCGA-06-0154	54.8	MALE	GBM		WILDTYPE	Standard Radiation	DECEASED	9.39835	9.73506	19.1334	13.8962
TCGA-12-0616	36.8	FEMALE	GBM		WILDTYPE	TMZ Chemoradiation, TMZ Chemo	DECEASED	10.0693	9.06436	19.1337	14.6846
TCGA-08-0356	60	FEMALE	GBM		WILDTYPE	TMZ Chemoradiation, TMZ Chemo	DECEASED	10.2769	8.97416	19.251	31.0775
TCGA-06-0124	67.3	MALE	GBM	METHYLATED	WILDTYPE	Unspecified Radiation, TMZ Chemo	DECEASED	10.2664	8.99398	19.2603	20.3351
TCGA-12-1602	58.8	MALE	GBM	METHYLATED	WILDTYPE	TMZ Chemoradiation, TMZ Chemo	DECEASED	10.4521	8.84128	19.2933	6.73456
TCGA-08-0358	50.3	MALE	GBM		WILDTYPE	TMZ Chemoradiation, TMZ Chemo	DECEASED	10.1361	9.16469	19.3008	22.2733
TCGA-02-0011	19	FEMALE	GBM	METHYLATED	WILDTYPE	TMZ Chemoradiation, TMZ Chemo	DECEASED	10.0576	9.32465	19.3822	20.6965
TCGA-06-0644	71.9	MALE	GBM		WILDTYPE	Standard Radiation, TMZ Chemo	LIVING	10.4722	8.99852	19.4707	12.3193
TCGA-32-1986	68.6	MALE	GBM	UNMETHYLATED	WILDTYPE	Standard Radiation, TMZ Chemo	DECEASED	10.5309	8.95248	19.4834	12.6807
TCGA-12-0778	53.3	MALE	GBM		WILDTYPE	TMZ Chemoradiation, TMZ Chemo	DECEASED	10.2344	9.28877	19.5232	14.8817
TCGA-06-0190	62.5	MALE	GBM		WILDTYPE	Standard Radiation, TMZ Chemo	DECEASED	10.603	8.93447	19.5375	10.4139
TCGA-06-0139	40.3	MALE	GBM	UNMETHYLATED	WILDTYPE	Standard Radiation, TMZ Chemo	DECEASED	10.7554	8.89168	19.6471	11.8922
TCGA-02-0064	50	MALE	GBM	METHYLATED	WILDTYPE	TMZ Chemoradiation, TMZ Chemo	DECEASED	10.6751	8.97553	19.6506	19.7109
TCGA-06-0743	69.6	MALE	GBM		WILDTYPE	Standard Radiation	LIVING	10.5005	9.16563	19.6662	22.2733
TCGA-06-0241	66	FEMALE	GBM		WILDTYPE	Standard Radiation	LIVING	9.92318	9.82143	19.7446	14.9474
TCGA-06-0130	54.2	MALE	GBM	UNMETHYLATED	WILDTYPE	TMZ Chemoradiation, TMZ Chemo	DECEASED	10.9172	8.87383	19.791	12.9435
TCGA-32-4211	56.8	MALE	GBM	UNMETHYLATED	WILDTYPE	TMZ Chemoradiation, TMZ Chemo	DECEASED	10.1215	9.67619	19.7977	12.5821
TCGA-06-0210	72.8	FEMALE	GBM		WILDTYPE	Standard Radiation	DECEASED	10.7897	9.06796	19.8576	7.39159
TCGA-27-1832	59.4	FEMALE	GBM	UNMETHYLATED	WILDTYPE	Nonstandard Radiation, TMZ Chemo	DECEASED	10.6598	9.20973	19.8696	9.85545
TCGA-14-0789	54.9	MALE	GBM	METHYLATED	WILDTYPE	TMZ Chemoradiation, TMZ Chemo	DECEASED	10.5071	9.36524	19.8724	11.2352
TCGA-06-0645	56	FEMALE	GBM		WILDTYPE	Unspecified Radiation	DECEASED	10.5089	9.39745	19.9064	5.74901
TCGA-32-2491	63.3	MALE	GBM	UNMETHYLATED	WILDTYPE	TMZ Chemoradiation, TMZ Chemo	DECEASED	8.81102	11.1101	19.9211	12.2208
TCGA-08-0386	74.1	MALE	GBM		WILDTYPE	TMZ Chemoradiation, TMZ Chemo	DECEASED	10.1915	9.73273	19.9242	18.0026
TCGA-28-1750	40.6	FEMALE	GBM	UNMETHYLATED	WILDTYPE	TMZ Chemoradiation, TMZ Chemo	LIVING	10.3977	9.53061	19.9283	8.31143
TCGA-14-0817	69.6	FEMALE	GBM	UNMETHYLATED	WILDTYPE	Unspecified Radiation	DECEASED	10.4333	9.50219	19.9355	5.38765
TCGA-14-1451	39.4	MALE	GBM	UNMETHYLATED	WILDTYPE	TMZ Chemoradiation, TMZ Chemo	DECEASED	11.0794	8.85646	19.9359	23.0946
TCGA-32-2615	62.7	MALE	GBM	UNMETHYLATED	WILDTYPE	Nonstandard Radiation, TMZ Chemo	DECEASED	10.5779	9.38433	19.9622	15.933
TCGA-19-2623	65.3	MALE	GBM	METHYLATED	WILDTYPE	TMZ Chemoradiation, TMZ Chemo	LIVING	10.5577	9.44571	20.0034	7.523
TCGA-02-0034	60.7	MALE	GBM	UNMETHYLATED	WILDTYPE	Standard Radiation, TMZ Chemo	DECEASED	10.5728	9.49894	20.0718	14.1261
TCGA-06-0158	73.5	MALE	GBM		WILDTYPE	Standard Radiation, Alkylating Chemo	DECEASED	10.7261	9.35023	20.0763	10.8081
TCGA-28-5218	63.2	MALE	GBM	UNMETHYLATED	WILDTYPE	Standard Radiation, TMZ Chemo	DECEASED	10.8864	9.19617	20.0825	5.15769
TCGA-28-1751	61	FEMALE	GBM	UNMETHYLATED	WILDTYPE	TMZ Chemoradiation, TMZ Chemo	LIVING	10.727	9.40626	20.1333	7.5887
TCGA-19-5960	56.5	MALE	GBM	UNMETHYLATED	WILDTYPE	TMZ Chemoradiation, TMZ Chemo	LIVING	10.6793	9.46143	20.1407	5.4205
TCGA-08-0354	52.6	FEMALE	GBM		WILDTYPE	Standard Radiation, TMZ Chemo	DECEASED	10.7615	9.38158	20.1431	17.9369
TCGA-08-0380	74.7	FEMALE	GBM		WILDTYPE	Standard Radiation, TMZ Chemo	DECEASED	10.5706	9.57453	20.1452	14.9146
TCGA-27-1833	67.3	FEMALE	GBM	UNMETHYLATED	WILDTYPE	Standard Radiation, TMZ Chemo	DECEASED	10.5927	9.56454	20.1572	24.2116
TCGA-19-2619	55.2	FEMALE	GBM	METHYLATED	WILDTYPE	TMZ Chemoradiation, TMZ Chemo	LIVING	10.62	9.5882	20.2082	9.65834
TCGA-02-0075	63.5	MALE	GBM	METHYLATED	WILDTYPE	TMZ Chemoradiation, TMZ Chemo	DECEASED	11.0641	9.15588	20.22	20.8279
TCGA-06-2564	50.5	MALE	GBM	UNMETHYLATED	WILDTYPE	Nonstandard Radiation, TMZ Chemo	LIVING	10.5012	9.73184	20.233	5.94612
TCGA-06-1800	61.1	MALE	GBM	METHYLATED	WILDTYPE	Standard Radiation, TMZ Chemo	DECEASED	10.6214	9.62791	20.2493	26.774
TCGA-06-6390	58.4	MALE	GBM	UNMETHYLATED	WILDTYPE	TMZ Chemoradiation, TMZ Chemo	DECEASED	10.8992	9.35142	20.2507	5.3548
TCGA-06-5858	45.6	FEMALE	GBM	METHYLATED	WILDTYPE	TMZ Chemoradiation, TMZ Chemo	LIVING	10.6095	9.6497	20.2592	6.11038
TCGA-14-0786	50.9	FEMALE	GBM	METHYLATED	WILDTYPE	Standard Radiation, TMZ Chemo	DECEASED	10.803	9.45987	20.2629	23.0289
TCGA-14-1037	66.9	FEMALE	GBM	UNMETHYLATED	WILDTYPE	Standard Radiation, TMZ Chemo	DECEASED	10.6029	9.67662	20.2795	19.2838
TCGA-26-5134	74.2	MALE	GBM	UNMETHYLATED	WILDTYPE	Standard Radiation	LIVING	10.5424	9.76253	20.3049	5.4862
TCGA-28-2513	69.6	FEMALE	GBM	UNMETHYLATED	WILDTYPE	TMZ Chemoradiation, TMZ Chemo	LIVING	10.7531	9.56984	20.323	7.29304
TCGA-19-1390	63.1	FEMALE	GBM	METHYLATED	WILDTYPE	Unspecified Radiation	DECEASED	10.5251	9.80722	20.3323	25.3614
TCGA-06-0876	72.2	FEMALE	GBM	METHYLATED	WILDTYPE	Standard Radiation, TMZ Chemo	LIVING	10.6169	9.72644	20.3433	8.90276
TCGA-06-0879	52.4	MALE	GBM	METHYLATED	WILDTYPE	Standard Radiation, TMZ Chemo	LIVING	10.5396	9.80388	20.3435	22.9632
TCGA-27-1838	59.4	FEMALE	GBM	UNMETHYLATED	WILDTYPE	Standard Radiation, TMZ Chemo	DECEASED	10.514	9.83632	20.3503	11.498
TCGA-76-6282	63.9	MALE	GBM	UNMETHYLATED	WILDTYPE	TMZ Chemoradiation, TMZ Chemo	DECEASED	10.803	9.55955	20.3625	17.0499
TCGA-28-1745	76.2	MALE	GBM	UNMETHYLATED	WILDTYPE	TMZ Chemoradiation, TMZ Chemo	LIVING	10.636	9.7473	20.3833	11.3009
TCGA-02-0009	61.5	FEMALE	GBM	METHYLATED	WILDTYPE	Nonstandard Radiation	DECEASED	10.273	10.112	20.385	10.5782
TCGA-12-1089	64.1	MALE	GBM	UNMETHYLATED	WILDTYPE	Standard Radiation, Alkylating Chemo	DECEASED	10.5331	9.87351	20.4066	5.81472
TCGA-06-0143	58.5	MALE	GBM	UNMETHYLATED	WILDTYPE	Standard Radiation, TMZ Chemo	DECEASED	10.6959	9.71933	20.4153	11.728
TCGA-19-0957	48.5	FEMALE	GBM	UNMETHYLATED	WILDTYPE	TMZ Chemoradiation, TMZ Chemo	DECEASED	10.8208	9.59454	20.4153	21.8463
TCGA-06-0155	61.6	MALE	GBM	UNMETHYLATED	WILDTYPE	Standard Radiation, Alkylating Chemo	DECEASED	10.8401	9.57549	20.4156	10.4468
TCGA-27-1831	66.9	MALE	GBM	UNMETHYLATED	WILDTYPE	TMZ Chemoradiation, TMZ Chemo	DECEASED	10.6192	9.81637	20.4356	16.5572
TCGA-27-2524	56.3	MALE	GBM	UNMETHYLATED	WILDTYPE	Standard Radiation, TMZ Chemo	DECEASED	10.7928	9.64715	20.4399	7.5887
TCGA-08-0375	51.9	FEMALE	GBM		WILDTYPE	Standard Radiation	DECEASED	11.0241	9.47441	20.4985	12.2208
TCGA-32-2632	80.2	MALE	GBM	UNMETHYLATED	WILDTYPE	Unspecified Therapy	DECEASED	11.115	9.38832	20.5033	8.83706
TCGA-12-0822	46	MALE	GBM	METHYLATED	WILDTYPE	Standard Radiation, TMZ Chemo	DECEASED	10.963	9.55299	20.516	23.4888
TCGA-06-0122	84.8	FEMALE	GBM	UNMETHYLATED	WILDTYPE	Unspecified Radiation	DECEASED	10.9778	9.54839	20.5262	6.14323
TCGA-06-0216	61.7	FEMALE	GBM		WILDTYPE	Standard Radiation	DECEASED	10.8968	9.6348	20.5316	24.1459
TCGA-06-0188	71.4	MALE	GBM		WILDTYPE	Standard Radiation, TMZ Chemo	LIVING	10.6907	9.84388	20.5346	28.4494
TCGA-06-6695	64.1	MALE	GBM		WILDTYPE	TMZ Chemoradiation, TMZ Chemo	LIVING	10.8012	9.7369	20.5381	8.27858
TCGA-19-1786	64.5	FEMALE	GBM	UNMETHYLATED	WILDTYPE	Standard Radiation	LIVING	10.5255	10.0245	20.5501	7.12878
TCGA-06-5414	61.7	MALE	GBM	UNMETHYLATED	WILDTYPE	TMZ Chemoradiation, TMZ Chemo	LIVING	10.8518	9.71106	20.5629	8.96846
TCGA-02-0060	66.1	FEMALE	GBM	METHYLATED	WILDTYPE	TMZ Chemoradiation, TMZ Chemo	DECEASED	11.0002	9.56626	20.5665	6.01183
TCGA-12-3653	34.3	FEMALE	GBM	UNMETHYLATED	WILDTYPE	TMZ Chemoradiation, TMZ Chemo	DECEASED	10.5115	10.067	20.5786	14.5204
TCGA-76-4931	70.7	FEMALE	GBM	UNMETHYLATED	WILDTYPE	Nonstandard Radiation, TMZ Chemo	DECEASED	10.9669	9.62527	20.5922	9.13272
TCGA-12-3651	77.4	MALE	GBM	METHYLATED	WILDTYPE	TMZ Chemoradiation, TMZ Chemo	DECEASED	10.9332	9.65954	20.5927	12.6807
TCGA-14-1829	57.3	MALE	GBM	UNMETHYLATED	WILDTYPE	TMZ Chemoradiation, TMZ Chemo	LIVING	10.9286	9.66689	20.5955	7.12878
TCGA-08-0390	69.3	MALE	GBM		WILDTYPE	TMZ Chemoradiation, TMZ Chemo	DECEASED	10.9621	9.64097	20.603	13.9619
TCGA-19-1790	56.5	MALE	GBM	UNMETHYLATED	WILDTYPE	TMZ Chemoradiation, TMZ Chemo	DECEASED	10.848	9.75782	20.6058	5.02628
TCGA-14-1825	70.3	MALE	GBM	UNMETHYLATED	WILDTYPE	Standard Radiation	DECEASED	10.7413	9.8724	20.6137	7.62155
TCGA-02-0074	68.2	FEMALE	GBM	UNMETHYLATED	WILDTYPE	TMZ Chemoradiation, TMZ Chemo	DECEASED	10.3756	10.2412	20.6168	10.184
TCGA-06-0211	48	MALE	GBM		WILDTYPE	Standard Radiation, Alkylating Chemo	DECEASED	10.8716	9.74812	20.6197	11.8265
TCGA-06-0197	66	FEMALE	GBM		WILDTYPE	Unspecified Radiation	DECEASED	10.8991	9.72181	20.6209	5.51905
TCGA-06-0875	61.1	FEMALE	GBM	UNMETHYLATED	WILDTYPE	Standard Radiation, TMZ Chemo	LIVING	10.9189	9.7254	20.6443	9.16557
TCGA-02-0023	38.3	FEMALE	GBM		WILDTYPE	TMZ Chemoradiation, TMZ Chemo	DECEASED	10.7313	9.91597	20.6473	20.1051
TCGA-12-3650	46.9	MALE	GBM	UNMETHYLATED	WILDTYPE	TMZ Chemoradiation, TMZ Chemo	DECEASED	10.8015	9.84582	20.6473	10.9396
TCGA-08-0353	58.4	MALE	GBM		WILDTYPE	TMZ Chemoradiation, TMZ Chemo	DECEASED	11.124	9.53772	20.6617	8.40999
TCGA-08-0360	76.4	MALE	GBM		WILDTYPE	Standard Radiation	DECEASED	10.7808	9.89043	20.6712	15.3745
TCGA-02-0038	48.6	FEMALE	GBM	UNMETHYLATED	WILDTYPE	Standard Radiation	DECEASED	10.6926	9.98362	20.6762	10.7096
TCGA-28-5220	67.4	MALE	GBM	UNMETHYLATED	WILDTYPE	Standard Radiation, TMZ Chemo	LIVING	10.8998	9.77723	20.6771	10.4796
TCGA-26-5132	74.5	MALE	GBM	METHYLATED	WILDTYPE	TMZ Chemoradiation, TMZ Chemo	LIVING	11.0444	9.633	20.6774	9.39553
TCGA-06-0166	51.8	MALE	GBM		WILDTYPE	Standard Radiation, Alkylating Chemo	DECEASED	11.0128	9.66557	20.6784	5.84757
TCGA-08-0355	30.4	FEMALE	GBM		WILDTYPE	TMZ Chemoradiation, TMZ Chemo	DECEASED	10.774	9.9215	20.6955	24.5401
TCGA-28-1749	73.3	MALE	GBM	UNMETHYLATED	WILDTYPE	TMZ Chemoradiation, TMZ Chemo	LIVING	10.74	9.96282	20.7029	9.16557
TCGA-26-1439	63.8	MALE	GBM	UNMETHYLATED	WILDTYPE	TMZ Chemoradiation, TMZ Chemo	DECEASED	10.6273	10.0799	20.7072	13.8633
TCGA-32-1970	59.2	MALE	GBM	UNMETHYLATED	WILDTYPE	TMZ Chemoradiation, TMZ Chemo	DECEASED	10.8176	9.89016	20.7078	15.3417
TCGA-06-0744	67	MALE	GBM		WILDTYPE	Standard Radiation, TMZ Chemo	LIVING	10.6889	10.0198	20.7088	19.5138
TCGA-32-1991	60.3	MALE	GBM	UNMETHYLATED	WILDTYPE	TMZ Chemoradiation, TMZ Chemo	DECEASED	10.7964	9.91444	20.7108	16.9185
TCGA-02-2485	53.4	MALE	GBM	UNMETHYLATED	WILDTYPE	TMZ Chemoradiation, TMZ Chemo	LIVING	10.4556	10.2556	20.7112	15.4074
TCGA-19-1385	69.7	MALE	GBM	METHYLATED	WILDTYPE	TMZ Chemoradiation, TMZ Chemo	DECEASED	10.9203	9.79615	20.7165	10.7424
TCGA-32-2638	67.5	MALE	GBM	METHYLATED	WILDTYPE	TMZ Chemoradiation, TMZ Chemo	LIVING	10.7201	9.99821	20.7184	7.35874
TCGA-06-0878	74.8	MALE	GBM	UNMETHYLATED	WILDTYPE	TMZ Chemoradiation, TMZ Chemo	LIVING	10.8053	9.91379	20.7191	7.16163
TCGA-08-0244	62.1	MALE	GBM		WILDTYPE	TMZ Chemoradiation, TMZ Chemo	DECEASED	11.2492	9.47297	20.7221	22.6675
TCGA-02-0047	78.7	MALE	GBM	UNMETHYLATED	WILDTYPE	Standard Radiation	DECEASED	10.0526	10.6764	20.729	14.6846
TCGA-06-0147	51.3	FEMALE	GBM	METHYLATED	WILDTYPE	Standard Radiation, TMZ Chemo	DECEASED	11.3787	9.3506	20.7293	17.7727
TCGA-19-5947	47.1	FEMALE	GBM	UNMETHYLATED	WILDTYPE	Nonstandard Radiation	DECEASED	10.8414	9.88943	20.7308	6.30749
TCGA-06-0133	64.1	MALE	GBM	UNMETHYLATED	WILDTYPE	TMZ Chemoradiation, TMZ Chemo	DECEASED	10.5003	10.236	20.7363	14.2904
TCGA-06-2565	59	MALE	GBM	METHYLATED	WILDTYPE	TMZ Chemoradiation, TMZ Chemo	LIVING	11.0029	9.73721	20.7401	6.80026
TCGA-28-5214	53.4	MALE	GBM	UNMETHYLATED	WILDTYPE	Nonstandard Radiation, TMZ Chemo	LIVING	10.8756	9.86648	20.7421	14.1919
TCGA-27-2518	52.4	MALE	GBM	UNMETHYLATED	WILDTYPE	TMZ Chemoradiation, TMZ Chemo	DECEASED	10.8548	9.89403	20.7488	24.7043
TCGA-76-4927	58	MALE	GBM	UNMETHYLATED	WILDTYPE	Unspecified Therapy	DECEASED	10.9224	9.82969	20.7521	17.5756
TCGA-06-1084	54.5	MALE	GBM	METHYLATED	WILDTYPE	Standard Radiation, TMZ Chemo	LIVING	11.0289	9.72849	20.7574	7.42444
TCGA-02-0071	53.2	MALE	GBM	UNMETHYLATED	WILDTYPE	Unspecified Radiation	DECEASED	10.8139	9.94864	20.7626	5.4862
TCGA-06-0646	61	MALE	GBM		WILDTYPE	TMZ Chemoradiation, TMZ Chemo	DECEASED	10.9437	9.81975	20.7634	5.74901
TCGA-32-4209	40.8	MALE	GBM	METHYLATED	WILDTYPE	TMZ Chemoradiation, TMZ Chemo	LIVING	10.7995	9.96683	20.7663	11.1038
TCGA-19-5952	62.5	MALE	GBM	UNMETHYLATED	WILDTYPE	Nonstandard Radiation	DECEASED	10.8463	9.93083	20.7771	18.8896
TCGA-06-0126	86.6	MALE	GBM	UNMETHYLATED	WILDTYPE	Unspecified Radiation	DECEASED	10.9342	9.85147	20.7857	6.89882
TCGA-06-5408	54.9	FEMALE	GBM	UNMETHYLATED	WILDTYPE	Standard Radiation, TMZ Chemo	DECEASED	10.8366	9.95608	20.7926	11.6951
TCGA-28-5207	71.1	MALE	GBM	UNMETHYLATED	WILDTYPE	Nonstandard Radiation, TMZ Chemo	DECEASED	10.7708	10.0226	20.7933	11.2681
TCGA-02-0054	44.4	FEMALE	GBM	METHYLATED	WILDTYPE	TMZ Chemoradiation, TMZ Chemo	DECEASED	10.8312	9.97981	20.811	6.53745
TCGA-06-2563	72.9	FEMALE	GBM	METHYLATED	WILDTYPE	TMZ Chemoradiation, TMZ Chemo	LIVING	10.898	9.93032	20.8283	8.50854
TCGA-02-2466	61.5	MALE	GBM	UNMETHYLATED	WILDTYPE	TMZ Chemoradiation, TMZ Chemo	DECEASED	11.088	9.74606	20.834	16.7871
TCGA-27-2528	62.6	MALE	GBM	METHYLATED	WILDTYPE	TMZ Chemoradiation, TMZ Chemo	DECEASED	11.044	9.79096	20.8349	15.7359
TCGA-28-5216	52.7	MALE	GBM	UNMETHYLATED	WILDTYPE	TMZ Chemoradiation, TMZ Chemo	LIVING	10.9878	9.84946	20.8373	13.6334
TCGA-06-0745	59.9	MALE	GBM		WILDTYPE	Standard Radiation	DECEASED	10.872	9.97044	20.8425	7.81866
TCGA-41-3915	49	MALE	GBM	METHYLATED	WILDTYPE	TMZ Chemoradiation, TMZ Chemo	LIVING	11.0494	9.82817	20.8775	6.01183
TCGA-02-2486	64	MALE	GBM	UNMETHYLATED	WILDTYPE	TMZ Chemoradiation, TMZ Chemo	LIVING	10.8212	10.0619	20.8831	16.1629
TCGA-41-5651	59.4	FEMALE	GBM	METHYLATED	WILDTYPE	TMZ Chemoradiation, TMZ Chemo	LIVING	10.8839	10.0022	20.8861	11.5309
TCGA-12-0688	74.2	MALE	GBM		WILDTYPE	Standard Radiation, TMZ Chemo	DECEASED	10.9689	9.91826	20.8871	26.6426
TCGA-27-1837	36.6	MALE	GBM	METHYLATED	WILDTYPE	Standard Radiation, TMZ Chemo	DECEASED	10.8784	10.0089	20.8873	14.0276
TCGA-06-1804	81.6	FEMALE	GBM	METHYLATED	WILDTYPE	Unspecified Therapy	DECEASED	11.3985	9.50628	20.9048	13.5677
TCGA-26-1799	68.9	MALE	GBM	UNMETHYLATED	WILDTYPE	Standard Radiation, TMZ Chemo	DECEASED	10.9124	10.0013	20.9137	9.36268
TCGA-28-5208	52.2	MALE	GBM	METHYLATED	WILDTYPE	TMZ Chemoradiation, TMZ Chemo	LIVING	11.0753	9.83855	20.9138	15.5388
TCGA-16-1045	49.8	FEMALE	GBM	METHYLATED	WILDTYPE	Standard Radiation	DECEASED	10.4326	10.4854	20.918	28.975
TCGA-12-0620	57.7	MALE	GBM		WILDTYPE	TMZ Chemoradiation, TMZ Chemo	DECEASED	11.0366	9.8852	20.9218	10.4468
TCGA-14-0740	70.2	MALE	GBM		WILDTYPE	Standard Radiation	DECEASED	11.1992	9.73111	20.9303	11.958
TCGA-15-0742	65.8	MALE	GBM		WILDTYPE	Nonstandard Radiation, TMZ Chemo	DECEASED	10.9871	9.95565	20.9428	13.7319
TCGA-19-2631	74.5	FEMALE	GBM	METHYLATED	WILDTYPE	Standard Radiation	DECEASED	11.0224	9.92156	20.9439	6.99737
TCGA-14-1823	58.5	FEMALE	GBM	METHYLATED	WILDTYPE	TMZ Chemoradiation, TMZ Chemo	DECEASED	10.7354	10.209	20.9444	17.8055
TCGA-08-0347	50.3	MALE	GBM		WILDTYPE	Standard Radiation, Alkylating Chemo	DECEASED	10.9736	9.97537	20.9489	25.6899
TCGA-32-2494	58	FEMALE	GBM	METHYLATED	WILDTYPE	TMZ Chemoradiation, TMZ Chemo	DECEASED	11.2447	9.71575	20.9605	20.7622
TCGA-32-1979	69.1	FEMALE	GBM	METHYLATED	WILDTYPE	Unspecified Therapy	DECEASED	11.1347	9.83029	20.965	19.4809
TCGA-08-0348	64	MALE	GBM		WILDTYPE	TMZ Chemoradiation, TMZ Chemo	DECEASED	11.0767	9.88844	20.9651	12.1551
TCGA-06-2561	53.4	FEMALE	GBM	UNMETHYLATED	WILDTYPE	TMZ Chemoradiation, TMZ Chemo	LIVING	10.9267	10.0468	20.9735	9.26413
TCGA-06-2566	23.1	FEMALE	GBM	UNMETHYLATED	WILDTYPE	TMZ Chemoradiation, TMZ Chemo	DECEASED	10.9373	10.0567	20.994	5.97898
TCGA-06-0168	59.6	FEMALE	GBM		WILDTYPE	TMZ Chemoradiation, TMZ Chemo	DECEASED	10.7194	10.2747	20.9941	19.6452
TCGA-12-0826	38	MALE	GBM	UNMETHYLATED	WILDTYPE	Unspecified Therapy	DECEASED	10.7799	10.2159	20.9959	27.7595
TCGA-06-5413	67	MALE	GBM	UNMETHYLATED	WILDTYPE	Standard Radiation, TMZ Chemo	LIVING	10.9285	10.0761	21.0047	8.8042
TCGA-32-5222	66.1	MALE	GBM	METHYLATED	WILDTYPE	TMZ Chemoradiation, TMZ Chemo	LIVING	10.9607	10.049	21.0098	5.4205
TCGA-19-5951	76.7	MALE	GBM	UNMETHYLATED	WILDTYPE	TMZ Chemoradiation, TMZ Chemo	DECEASED	11.0029	10.0092	21.0121	8.01577
TCGA-12-3648	61.5	FEMALE	GBM	METHYLATED	WILDTYPE	TMZ Chemoradiation, TMZ Chemo	DECEASED	11.0905	9.92959	21.0201	26.9054
TCGA-12-1093	66.5	FEMALE	GBM	UNMETHYLATED	WILDTYPE	TMZ Chemoradiation, TMZ Chemo	DECEASED	10.7293	10.2915	21.0209	15.9658
TCGA-76-6191	57.3	MALE	GBM	UNMETHYLATED	WILDTYPE	TMZ Chemoradiation, TMZ Chemo	DECEASED	10.9458	10.0826	21.0284	16.6557
TCGA-28-2514	45.8	MALE	GBM	UNMETHYLATED	WILDTYPE	Standard Radiation, TMZ Chemo	LIVING	11.1559	9.87308	21.029	5.25624
TCGA-19-1387	81.8	MALE	GBM	METHYLATED	WILDTYPE	TMZ Chemoradiation, TMZ Chemo	LIVING	10.9635	10.0754	21.0389	5.94612
TCGA-19-1386	51.1	MALE	GBM	UNMETHYLATED	WILDTYPE	TMZ Chemoradiation, TMZ Chemo	DECEASED	11.1724	9.87028	21.0427	9.06702
TCGA-02-0027	33.9	FEMALE	GBM	METHYLATED	WILDTYPE	TMZ Chemoradiation, TMZ Chemo	DECEASED	10.9282	10.1181	21.0463	12.1551
TCGA-06-5415	60.8	MALE	GBM	UNMETHYLATED	WILDTYPE	TMZ Chemoradiation, TMZ Chemo	LIVING	10.8829	10.1766	21.0596	8.54139
TCGA-06-0877	78.7	MALE	GBM	METHYLATED	WILDTYPE	Nonstandard Radiation	LIVING	10.849	10.2185	21.0675	6.70171
TCGA-27-1830	57.9	MALE	GBM	METHYLATED	WILDTYPE	Standard Radiation, TMZ Chemo	DECEASED	11.0643	10.0258	21.0902	5.05913
TCGA-76-4935	52.6	FEMALE	GBM	METHYLATED	WILDTYPE	Standard Radiation, TMZ Chemo	LIVING	10.9245	10.1705	21.095	10.7753
TCGA-19-5959	77.9	FEMALE	GBM	METHYLATED	WILDTYPE	TMZ Chemoradiation, TMZ Chemo	LIVING	11.1784	9.9206	21.099	5.28909
TCGA-12-1600	86	MALE	GBM	UNMETHYLATED	WILDTYPE	TMZ Chemoradiation, TMZ Chemo	DECEASED	11.0311	10.0763	21.1075	14.7175
TCGA-19-1388	58.5	MALE	GBM	METHYLATED	WILDTYPE	TMZ Chemoradiation, TMZ Chemo	DECEASED	11.1744	9.94306	21.1174	12.9435
TCGA-12-0829	75.2	MALE	GBM	METHYLATED	WILDTYPE	TMZ Chemoradiation, TMZ Chemo	DECEASED	11.0445	10.0851	21.1296	20.565
TCGA-28-1752	42.6	FEMALE	GBM	METHYLATED	WILDTYPE	TMZ Chemoradiation, TMZ Chemo	LIVING	11.1626	9.97397	21.1366	8.44284
TCGA-02-0006	56.2	FEMALE	GBM	UNMETHYLATED	WILDTYPE	Standard Radiation, TMZ Chemo	DECEASED	11.1316	10.0182	21.1498	18.3311
TCGA-12-1092	58.6	MALE	GBM	METHYLATED	WILDTYPE	TMZ Chemoradiation, TMZ Chemo	DECEASED	10.8722	10.2842	21.1564	21.7148
TCGA-12-3649	76.2	MALE	GBM	UNMETHYLATED	WILDTYPE	TMZ Chemo	DECEASED	11.1735	9.98441	21.1579	15.2102
TCGA-06-0648	78	MALE	GBM		WILDTYPE	Standard Radiation, TMZ Chemo	DECEASED	10.9396	10.2198	21.1593	9.7569
TCGA-06-0882	30.4	MALE	GBM	UNMETHYLATED	WILDTYPE	TMZ Chemoradiation, TMZ Chemo	LIVING	11.2145	9.95391	21.1684	5.4205
TCGA-06-2558	75.3	FEMALE	GBM	UNMETHYLATED	WILDTYPE	Standard Radiation	DECEASED	11.0838	10.0916	21.1755	12.4836
TCGA-28-5215	62.1	FEMALE	GBM	METHYLATED	WILDTYPE	Nonstandard Radiation, TMZ Chemo	DECEASED	10.8377	10.3381	21.1759	11.0053
TCGA-02-0015	50.4	MALE	GBM		WILDTYPE	Standard Radiation, Alkylating Chemo	DECEASED	11.2023	9.97655	21.1789	20.5979
TCGA-02-0086	45.9	FEMALE	GBM	METHYLATED	WILDTYPE	TMZ Chemoradiation, TMZ Chemo	DECEASED	11.2627	9.9172	21.1799	8.8042
TCGA-12-1599	47.7	FEMALE	GBM	METHYLATED	WILDTYPE	TMZ Chemoradiation, TMZ Chemo	DECEASED	10.8672	10.3167	21.1839	25.657
TCGA-08-0349	46.4	MALE	GBM		WILDTYPE	TMZ Chemoradiation, TMZ Chemo	DECEASED	11.1175	10.0865	21.204	9.78975
TCGA-14-1034	60.3	FEMALE	GBM	METHYLATED	WILDTYPE	Standard Radiation, Alkylating Chemo	DECEASED	10.8274	10.377	21.2044	15.933
TCGA-06-0138	43.1	MALE	GBM		WILDTYPE	Standard Radiation, TMZ Chemo	DECEASED	11.1825	10.039	21.2215	24.2116
TCGA-28-5219	47.2	FEMALE	GBM	METHYLATED	WILDTYPE	Nonstandard Radiation, TMZ Chemo	LIVING	10.979	10.2685	21.2475	8.50854
TCGA-26-5135	72.5	FEMALE	GBM	METHYLATED	WILDTYPE	Unspecified Radiation	DECEASED	11.1288	10.1354	21.2642	8.83706
TCGA-06-0192	58.2	MALE	GBM		WILDTYPE	Standard Radiation	LIVING	11.2919	9.97454	21.2665	18.2654
TCGA-26-5133	59	MALE	GBM	UNMETHYLATED	WILDTYPE	TMZ Chemoradiation, TMZ Chemo	LIVING	11.1795	10.0879	21.2675	14.8489
TCGA-06-1801	56.2	FEMALE	GBM	UNMETHYLATED	WILDTYPE	Standard Radiation, TMZ Chemo	LIVING	10.9296	10.3577	21.2873	8.63995
TCGA-02-0052	49.5	MALE	GBM	UNMETHYLATED	WILDTYPE	TMZ Chemoradiation, TMZ Chemo	DECEASED	11.172	10.1188	21.2909	12.5821
TCGA-27-1835	53.2	FEMALE	GBM	METHYLATED	WILDTYPE	TMZ Chemoradiation, TMZ Chemo	DECEASED	11.0306	10.2683	21.2989	21.2878
TCGA-27-2527	81.1	MALE	GBM	METHYLATED	WILDTYPE	Nonstandard Radiation	DECEASED	11.376	9.93323	21.3092	14.389
TCGA-27-2523	63.1	MALE	GBM	METHYLATED	WILDTYPE	Standard Radiation, TMZ Chemo	DECEASED	11.2626	10.0629	21.3254	16.0644
TCGA-02-0004	59.2	MALE	GBM		WILDTYPE	TMZ Chemoradiation, TMZ Chemo	DECEASED	11.3713	9.9552	21.3265	11.3338
TCGA-06-0238	46.6	MALE	GBM		WILDTYPE	TMZ Chemoradiation, TMZ Chemo	DECEASED	10.0895	11.2404	21.3299	13.272
TCGA-02-0079	58	MALE	GBM		WILDTYPE	TMZ Chemoradiation, TMZ Chemo	DECEASED	11.106	10.2249	21.3309	27.2011
TCGA-06-0686	53.4	MALE	GBM		WILDTYPE	Standard Radiation, TMZ Chemo	LIVING	11.0067	10.3297	21.3364	9.36268
TCGA-06-0187	69.3	MALE	GBM		WILDTYPE	Standard Radiation, TMZ Chemo	DECEASED	11.3353	10.0061	21.3415	27.2011
TCGA-12-0828	57.2	MALE	GBM	METHYLATED	WILDTYPE	Standard Radiation, TMZ Chemo	DECEASED	11.095	10.2547	21.3497	8.90276
TCGA-12-0775	75.5	FEMALE	GBM		WILDTYPE	TMZ Chemoradiation, TMZ Chemo	DECEASED	11.3847	9.9713	21.356	7.62155
TCGA-06-0939	79.1	FEMALE	GBM	UNMETHYLATED	WILDTYPE	TMZ Chemoradiation, TMZ Chemo	LIVING	11.3842	9.97199	21.3562	20.9264
TCGA-14-0865	67.9	MALE	GBM	METHYLATED	WILDTYPE	TMZ Chemoradiation, TMZ Chemo	DECEASED	11.2399	10.1201	21.3601	16.4915
TCGA-12-0670	60.8	MALE	GBM	METHYLATED	WILDTYPE	Standard Radiation, TMZ Chemo	DECEASED	11.1211	10.2463	21.3674	25.9527
TCGA-28-5204	72.5	MALE	GBM	UNMETHYLATED	WILDTYPE	TMZ Chemoradiation, TMZ Chemo	DECEASED	11.1867	10.2081	21.3949	14.9146
TCGA-32-4213	47.2	FEMALE	GBM	METHYLATED	WILDTYPE	TMZ Chemoradiation, TMZ Chemo	LIVING	11.2869	10.1082	21.3951	11.6951
TCGA-12-0821	62.8	MALE	GBM	UNMETHYLATED	WILDTYPE	Standard Radiation, Alkylating Chemo	DECEASED	11.0313	10.37	21.4013	10.611
TCGA-76-6285	64.8	FEMALE	GBM	UNMETHYLATED	WILDTYPE	TMZ Chemo	DECEASED	11.1995	10.2084	21.4078	8.31143
TCGA-02-0115	52.7	MALE	GBM	METHYLATED	WILDTYPE	TMZ Chemoradiation, TMZ Chemo	DECEASED	11.3298	10.0915	21.4213	15.6373
TCGA-06-0650	39.9	FEMALE	GBM	UNMETHYLATED	WILDTYPE	TMZ Chemoradiation, TMZ Chemo	DECEASED	11.3592	10.063	21.4222	23.5545
TCGA-32-2634	82	MALE	GBM	METHYLATED	WILDTYPE	TMZ Chemoradiation, TMZ Chemo	LIVING	11.1215	10.3013	21.4228	8.86991
TCGA-14-1827	51.5	MALE	GBM	METHYLATED	WILDTYPE	Alkylating Chemo	DECEASED	11.3507	10.0735	21.4242	5.88042
TCGA-15-1446	55.7	MALE	GBM	UNMETHYLATED	WILDTYPE	TMZ Chemoradiation, TMZ Chemo	LIVING	10.7053	10.7339	21.4392	19.0867
TCGA-02-0069	31.9	FEMALE	GBM	METHYLATED	WILDTYPE	TMZ Chemoradiation, TMZ Chemo	LIVING	10.9574	10.4826	21.44	28.6794
TCGA-41-2575	75.5	MALE	GBM	UNMETHYLATED	WILDTYPE	TMZ Chemoradiation, TMZ Chemo	DECEASED	11.3569	10.0968	21.4537	9.52694
TCGA-19-5958	56	MALE	GBM	UNMETHYLATED	WILDTYPE	TMZ Chemoradiation, TMZ Chemo	LIVING	11.5688	9.91059	21.4794	5.38765
TCGA-32-2495	59.9	FEMALE	GBM	UNMETHYLATED	WILDTYPE	TMZ Chemoradiation, TMZ Chemo	DECEASED	11.1398	10.3492	21.489	14.9803
TCGA-14-0790	64.8	FEMALE	GBM	METHYLATED	WILDTYPE	TMZ Chemoradiation, TMZ Chemo	DECEASED	10.8043	10.6852	21.4895	13.7319
TCGA-06-0195	63.3	MALE	GBM		WILDTYPE	Nonstandard Radiation	DECEASED	11.489	10.0076	21.4967	7.39159
TCGA-27-1836	33	FEMALE	GBM	METHYLATED	WILDTYPE	TMZ Chemoradiation, TMZ Chemo	DECEASED	11.1045	10.3938	21.4983	30.0263
TCGA-06-0156	57.3	MALE	GBM		WILDTYPE	Standard Radiation	DECEASED	10.8528	10.6587	21.5115	5.84757
TCGA-08-0350	32.6	MALE	GBM		WILDTYPE	Standard Radiation, TMZ Chemo	DECEASED	11.2917	10.2479	21.5396	29.1721
TCGA-19-5950	52.7	FEMALE	GBM	METHYLATED	WILDTYPE	TMZ Chemoradiation, TMZ Chemo	LIVING	11.3708	10.1979	21.5688	11.2681
TCGA-32-4719	73.1	MALE	GBM	UNMETHYLATED	WILDTYPE	TMZ Chemoradiation, TMZ Chemo	DECEASED	11.2578	10.3211	21.5789	10.841
TCGA-12-1598	75.9	FEMALE	GBM	METHYLATED	WILDTYPE	TMZ Chemoradiation, TMZ Chemo	DECEASED	11.4129	10.1865	21.5995	15.6373
TCGA-02-0070	71	MALE	GBM		WILDTYPE	TMZ Chemoradiation, TMZ Chemo	LIVING	10.5643	11.0365	21.6009	25.0329
TCGA-06-0152	68	MALE	GBM		WILDTYPE	Nonstandard Radiation	DECEASED	11.2921	10.3249	21.617	12.3193
TCGA-06-0171	65.9	MALE	GBM		WILDTYPE	Nonstandard Radiation, TMZ Chemo	DECEASED	11.3733	10.2567	21.63	13.1078
TCGA-28-2506	63.8	FEMALE	GBM	METHYLATED	WILDTYPE	TMZ Chemoradiation, TMZ Chemo	LIVING	11.3156	10.33	21.6456	6.73456
TCGA-06-0214	66.2	MALE	GBM		WILDTYPE	Standard Radiation	DECEASED	11.0055	10.65	21.6555	15.0131
TCGA-06-0137	63.7	FEMALE	GBM	UNMETHYLATED	WILDTYPE	Standard Radiation, Alkylating Chemo	DECEASED	11.2981	10.3758	21.6739	26.6754
TCGA-12-1597	62.6	FEMALE	GBM	METHYLATED	WILDTYPE	Standard Radiation, TMZ Chemo	DECEASED	11.2865	10.436	21.7225	22.1748
TCGA-19-5954	72.2	FEMALE	GBM	METHYLATED	WILDTYPE	TMZ Chemoradiation, TMZ Chemo	LIVING	11.3834	10.3488	21.7322	7.95007
TCGA-02-2470	57.5	MALE	GBM	UNMETHYLATED	WILDTYPE	TMZ Chemoradiation, TMZ Chemo	DECEASED	11.3987	10.3363	21.735	12.9106
TCGA-12-0618	49.5	MALE	GBM		WILDTYPE	TMZ Chemoradiation, TMZ Chemo	DECEASED	11.2444	10.4953	21.7396	12.9435
TCGA-08-0389	59.2	MALE	GBM		WILDTYPE	Nonstandard Radiation, TMZ Chemo	DECEASED	11.6032	10.1451	21.7483	15.3417
TCGA-12-5295	60.7	FEMALE	GBM	METHYLATED	WILDTYPE	TMZ Chemoradiation, TMZ Chemo	DECEASED	11.2249	10.5359	21.7608	14.8817
TCGA-41-2573	60	MALE	GBM	METHYLATED	WILDTYPE	TMZ Chemoradiation, TMZ Chemo	LIVING	11.2358	10.5412	21.777	8.93561
TCGA-06-0208	52.3	FEMALE	GBM		WILDTYPE	Nonstandard Radiation	DECEASED	11.2905	10.4873	21.7777	8.37714
TCGA-12-0707	55.1	MALE	GBM		WILDTYPE	Unspecified Therapy	DECEASED	11.3334	10.4716	21.805	28.3509
TCGA-27-2519	48.5	MALE	GBM	UNMETHYLATED	WILDTYPE	TMZ Chemoradiation, TMZ Chemo	LIVING	11.1148	10.6948	21.8096	10.3811
TCGA-14-2554	52.3	FEMALE	GBM	UNMETHYLATED	WILDTYPE	Nonstandard Radiation	DECEASED	10.8349	11	21.8348	17.477
TCGA-12-0820	40.7	MALE	GBM	UNMETHYLATED	WILDTYPE	Standard Radiation, TMZ Chemo	DECEASED	11.3499	10.5916	21.9415	18.4625
TCGA-06-0237	75.9	FEMALE	GBM		WILDTYPE	TMZ Chemoradiation, TMZ Chemo	DECEASED	10.8875	11.0583	21.9458	13.6334
TCGA-02-0068	57.9	MALE	GBM		WILDTYPE	TMZ Chemoradiation, TMZ Chemo	DECEASED	11.0053	10.9477	21.9529	26.4126
TCGA-28-5211	42.5	MALE	GBM		WILDTYPE	TMZ Chemoradiation, TMZ Chemo	LIVING	11.5166	10.4376	21.9542	11.7608
TCGA-28-6450	60.7	MALE	GBM	UNMETHYLATED	WILDTYPE	TMZ Chemoradiation, TMZ Chemo	DECEASED	11.3086	10.7081	22.0167	5.4205
TCGA-14-0871	75	FEMALE	GBM	UNMETHYLATED	WILDTYPE	Standard Radiation	DECEASED	12.2254	9.8452	22.0706	28.8765
TCGA-06-5411	51.6	MALE	GBM	UNMETHYLATED	WILDTYPE	Standard Radiation, TMZ Chemo	DECEASED	11.5279	10.57	22.0979	8.34428
TCGA-02-0084	36.3	FEMALE	GBM		WILDTYPE	Unspecified Therapy	DECEASED	11.0369	11.0903	22.1272	12.615
TCGA-06-6388	64.4	FEMALE	GBM		WILDTYPE	TMZ Chemoradiation, TMZ Chemo	DECEASED	11.5684	10.7184	22.2868	5.19054
TCGA-26-6173	57.8	MALE	GBM		WILDTYPE	TMZ Chemoradiation, TMZ Chemo	LIVING	11.622	10.8694	22.4914	7.91721
